# Supplementary material for: Niche Dynamics of Alien Plant Species in Mediterranean Europe
Source: Glob Chang Biol. 2025 Aug 1;31(8):e70379. doi: 10.1111/gcb.70379 (PMC12315792; doi:10.1111/gcb.70379)
Supplement: Supplementary file 1 — Data S1: gcb70379‐sup‐0001‐DataS1.xlsx. [file GCB-31-e70379-s002.xlsx]

## Sheet: sup mat_alldata (2)
Supporting information 1 for the manuscript: ”Niche dynamics of alien plant species in Mediterranean Europe”. Table S1: Showing the original data used in the paper models (not including original presences and environmental values used to define niche shift metrics). These data are presented for the purposes of reproducible science - showing summaries of GBIF nr. of presences in the native and inv…
Column1	Column2	Column3	Column4	Column5	Column6	Column7	Column8	Column9	Column10	Column11	Column12	Column13	Column14	Column15	Column16	Column17	Column18	Column19	Column20	Column21	Column22	Column23	Column24	Column25	Column26	Column27	Column28	Column29	Column30	Column31	Column32	Column33	Column34	Column35	Column36	Column37	Column38	Column39	Column40	Column41	Column42	Column43	Column44	Column45	Column46	Column47	Column48	Column49	Column50
	Species	Nr. Nat. Pres.	Nr. Inv. Pres.	PCA-2 axes exp. Var.	D	sim.test P-val.	Exp.	Unf.	ResidenceTime (Years)	Res. Time Std.	FirstIntroduction Global (Date)	ResidenceTime Global (Years)	Res. Time Std. Global (Years)	Family	Family Agg.	Grow Form	Disp. Synrome	Disp. Dist. Std.	Disp. Dist. (meters)	Biome of Orig.	Perennial	Mean SLA	Mean SLA Filled	SLA Std.	SLA sd.	SLA sd. Filles	SLA Nr. Ob.	SLA CV Std.	Mean SM	Mean SM filled	Mean SM Std.	SM sd.	SM Nr. Ob.	SM CV Std.	Mean RH	Mean RH Std.	RH sd.	RH Nr. Ob.	RH CV Std.	Native Env. Niche Breadth	Niche shift Bin.	Inv. Niche Breadth	Inv. Local Abundance	Inv. Regional Spread	Nr. of countries in which the species is naturalised (GLONAFF)	D NA	Unf. NA	Exp. NA	sim.test P-val. NA
1	Acacia.dealbata	16677	3334	78.007	0.1058	0.2637	0.1813	0.5908	175	0.254	1841	181	-0.485081	Leguminosae	other	tree	animal-ballistic	0.277	4386	temp	1	19.08	19.08	-0.558	4.71	4.71	13	-0.401	11.88	11.88	-0.088	1.69	21	-0.24	11.67	1.151	8.85	26	-0.191	-0.483	1	6.506	3.901	93.88	4	0.1058	0.734	0.2448	0.2358
2	Acacia.saligna	646	667	71.11	0.332	0.0559	0	0.2768	60	-0.892	1833	189	-0.402601	Leguminosae	other	tree	animal-ballistic	0.063	3061	med	1	5.64	5.64	-1.615	2.72	2.72	97	0.444	16.39	16.39	0.003	1.92	32	-0.243	5.07	0.264	1.6	3	-0.377	-1.141	1	9.744	10.549	146.126	8	0.332	0.2814	0.0651	0.039
3	Acer.negundo	7461	3760	70.667	0.3793	0.0939	0	0.2567	334	1.839	1688	334	1.09233	Sapindaceae	other	tree	wind.special	-0.357	453	temp	1	24.28	24.28	-0.149	5.33	5.33	144	-0.499	38.23	38.23	0.444	9.08	42	-0.231	11.72	1.157	7.02	67	-0.258	0.129	1	6.375	5.979	176.257	7	0.3793	0.2945	0	0.0869
4	Agave.americana	716	7507	70.886	0.2019	0.005	0.0224	0.1492	423	2.726	1599	423	2.00991	Asparagaceae	other	tree	wind.none	-0.428	15	med	1	4.21	4.21	-1.728	NA	8.242	1	5.734	30.19	30.19	0.282	15.895	1	-0.202	1.7	-0.189	0.25	4	-0.449	-0.531	0	6.86	7.081	300.146	9	0.2019	0.2321	0.0225	0.008
5	Ageratina.adenophora	63	50	71.415	0.3254	0.3137	0.3069	0.2671	82	-0.672	1894	128	-1.03151	Compositae	Compositae	tree	animal-ballistic	2.727	19580	trop	1	30.63	30.63	0.35	25.07	25.07	9	1.649	0.06	0.06	-0.326	0	8	-0.254	0.8	-0.31	2.459	1	0.786	-0.991	1	1.689	8.84	40.363	4	0.3254	0.3385	0.3246	0.3177
6	Ailanthus.altissima	36	5378	67.921	0.0443	0.4535	0	0.5022	236	0.862	1786	236	0.0819637	Simaroubaceae	other	tree	wind.special	-0.365	408	temp	1	29.37	29.37	0.251	11.77	11.77	97	0.151	28.8	28.8	0.254	6.47	30	-0.232	21.93	2.529	6.26	41	-0.39	0.218	1	8.748	7.514	299.11	10	0.0443	0.6104	0.0001	0.4545
7	Amaranthus.albus	601	809	72.241	0.4923	0.024	0.0198	0.1188	161	0.115	1821	201	-0.278883	Amaranthaceae	Amaranthaceae	herb	animal-ballistic	-0.405	159	med	0	26.31	26.31	0.01	NA	3.09	0	-0.865	0.33	0.33	-0.321	0.07	18	-0.233	0.37	-0.367	0.2	13	-0.283	-0.738	0	9.142	6.523	353.708	8	0.4923	0.3062	0.0198	0.019
8	Amaranthus.blitoides	193	834	67.133	0.2379	0.021	0.0096	0.2985	112	-0.373	1857	165	-0.650039	Amaranthaceae	Amaranthaceae	herb	animal-ballistic	-0.409	132	temp	0	17.93	17.93	-0.649	0.76	0.76	11	-1.134	0.97	0.97	-0.308	0.35	18	-0.219	0.49	-0.351	0.32	9	-0.235	-1.006	0	8.216	8.645	253.547	9	0.2379	0.3766	0.01	0.022
9	Amaranthus.cruentus	36	134	76.129	0.2853	0.008	0.233	0.1144	140	-0.094	1834	188	-0.412911	Amaranthaceae	Amaranthaceae	herb	animal-ballistic	-0.407	145	trop	0	26.31	26.31	0.01	NA	3.09	0	-0.865	0.51	0.51	-0.317	0.05	5	-0.245	0.4	-0.363	0.34	1	-0.152	-1.154	0	5.256	3.714	185.559	5	0.2853	0.3541	0.5184	0.018
10	Amaranthus.deflexus	16	781	69.238	0.2553	0.0529	0.0287	0.0673	174	0.244	1844	178	-0.51601	Amaranthaceae	Amaranthaceae	herb	animal-ballistic	-0.407	144	temp	0	34.7	34.7	0.67	4.72	4.72	10	-0.798	0.5	0.5	-0.317	0.17	8	-0.221	0.39	-0.365	0.21	13	-0.283	-0.688	1	8.869	6.392	365.69	8	0.2553	0.2105	0.033	0.044
11	Amaranthus.hybridus	633	1087	68.345	0.1199	0.2937	0	0.2306	142	-0.075	1821	201	-0.278883	Amaranthaceae	Amaranthaceae	herb	animal-ballistic	-0.403	170	trop	0	25.93	25.93	-0.02	NA	3.09	1	-0.858	0.52	0.52	-0.317	0.14	12	-0.228	0.6	-0.337	0.32	14	-0.286	1.925	1	10.657	10.363	357.591	9	0.1199	0.4597	0	0.2677
12	Amaranthus.powellii	169	65	74.039	0.1835	0.007	0.0308	0.3238	146	-0.035	1853	169	-0.608799	Amaranthaceae	Amaranthaceae	herb	animal-ballistic	-0.399	197	med	0	26.31	26.31	0.01	NA	3.09	0	-0.865	0.39	0.39	-0.319	0.194	0	-0.205	0.7	-0.323	0.38	4	-0.282	-0.926	0	9.748	6.394	247.125	4	0.1835	0.5487	0.0308	0.011
13	Amaranthus.retroflexus	24	2037	74.808	0.4508	0.032	0.3067	0.1371	200	0.503	1801	221	-0.0726848	Amaranthaceae	Amaranthaceae	herb	animal-ballistic	-0.398	202	trop	0	16.81	16.81	-0.737	2.85	2.85	37	-0.678	0.39	0.39	-0.319	0.12	39	-0.224	0.74	-0.318	0.61	40	-0.163	-1.342	0	11.862	7.194	359.61	10	0.4508	0.1433	0.3614	0.035
14	Amaranthus.viridis	210	376	76.013	0.1279	0.038	0.004	0.4849	136	-0.134	1819	203	-0.258263	Amaranthaceae	Amaranthaceae	herb	animal-ballistic	-0.408	136	trop	0	26.31	26.31	0.01	NA	3.09	0	-0.865	0.64	0.64	-0.314	0.46	10	-0.183	0.4	-0.363	0.34	1	-0.152	2.065	0	4.709	10.493	202.737	8	0.1279	0.7909	0.115	0.027
15	Ambrosia.artemisiifolia	4802	820	76.055	0.2554	0.0629	2e-04	0.3904	159	0.095	1700	322	0.968615	Compositae	Compositae	herb	animal-ballistic	-0.358	451	temp	0	22.51	22.51	-0.289	7.28	7.28	162	-0.126	3.47	3.47	-0.257	1.01	13	-0.226	0.58	-0.339	0.31	165	-0.285	0.176	1	4.13	12.8	100.728	6	0.2554	0.474	0.0002	0.0589
16	Ambrosia.psilostachya	2281	90	69.609	0.1113	0.2188	0	0.7641	61	-0.882	1700	322	0.968615	Compositae	Compositae	herb	animal-ballistic	-0.379	318	temp	1	18.65	18.65	-0.592	11.26	11.26	271	0.879	5.51	5.51	-0.216	2.09	13	-0.217	0.27	-0.381	0.14	174	-0.292	-0.305	1	2.622	8.3	35.242	3	0.1113	0.8447	0	0.2178
17	Amorpha.fruticosa	1072	219	78.147	0.0939	0.1019	0.0023	0.6615	298	1.48	1724	298	0.721177	Leguminosae	other	tree	animal-ballistic	0.109	3344	temp	1	17.96	17.96	-0.646	8.94	8.94	19	0.499	8.09	8.09	-0.164	5.42	22	-0.188	3.49	0.052	1.76	19	-0.298	-0.596	1	5.398	10.25	92.046	7	0.0939	0.7886	0.0023	0.1169
18	Arctotheca.calendula	251	433	75.188	0.345	0.0819	0.0028	0.0999	218	0.683	1804	218	-0.103614	Compositae	Compositae	herb	wind.special	-0.427	22	med	0	26.84	26.84	0.052	NA	8.242	1	-0.185	1.13	1.13	-0.304	0.18	8	-0.239	0.23	-0.386	2.459	1	4	-1.263	1	3.427	8.4	10.13	4	0.345	0.1072	0.1755	0.0879
19	Artemisia.verlotiorum	8	1087	67.01	0.0546	0.5425	0.9699	0.8542	125	-0.244	1894	128	-1.03151	Compositae	Compositae	tree	animal-ballistic	2.423	17693	temp	1	NA	26.166	-0.001	NA	8.242	0	-0.156	0.21	0.21	-0.323	15.895	1	7.234	1.61	-0.201	0.62	13	-0.348	-0.709	1	9.839	10.243	181.344	8	0.0546	0.8992	0.9702	0.5345
20	Baccharis.halimifolia	1112	55	66.328	0.0773	0.0949	0.0199	0.6628	339	1.888	1683	339	1.14388	Compositae	Compositae	tree	wind.special	-0.313	725	temp	1	NA	26.166	-0.001	NA	8.242	0	-0.156	0.75	0.75	-0.312	1.85	8	-0.01	2.93	-0.023	1.75	6	-0.259	-0.91	1	0.121	2.5	0.081	3	0.0773	0.9338	0.0199	0.0979
21	Bidens.aureus	339	214	75.624	0.2153	0.1219	0	0.2135	64	-0.852	1941	81	-1.51607	Compositae	Compositae	herb	animal-ballistic	-0.348	510	trop	1	40.88	40.88	1.156	NA	19.53	0	0.427	1.18	1.18	-0.303	0	6	-0.254	0.4	-0.363	0.52	1	0.038	-0.125	1	5.361	17.714	31.734	4	0.2153	0.2576	0	0.1109
22	Bidens.frondosus	1882	798	72.597	0.1894	0.036	0	0.3841	109	-0.403	1869	153	-0.773758	Compositae	Compositae	herb	animal-ballistic	-0.357	454	temp	0	40.88	40.88	1.156	19.53	19.53	42	0.427	5.05	5.05	-0.225	5.63	30	-0.144	0.73	-0.319	0.52	29	-0.21	0.434	0	7.813	6.872	172.617	7	0.1894	0.5515	0	0.0509
23	Buddleja.davidii	18	604	64.791	0.2531	0.1119	0.196	0.5359	127	-0.224	1895	127	-1.04182	Scrophulariaceae	other	tree	animal-ballistic	1.622	12731	trop	1	15.13	15.13	-0.869	9.22	9.22	103	0.899	0.23	0.23	-0.323	0.53	13	-0.026	2.78	-0.044	1.64	31	-0.262	-1.23	1	5.672	5.036	24.807	6	0.2531	0.6587	0.2309	0.1169
24	Carpobrotus.acinaciformis	76	183	68.075	0.1826	0.2478	0.1736	0.139	122	-0.274	1900	122	-1.09336	Aizoaceae	other	herb	animal-ballistic	-0.404	163	med	1	5.83	5.83	-1.6	2.35	2.35	55	0.16	0.45	0.45	-0.318	15.895	1	3.24	0.13	-0.4	0.06	86	-0.316	-1.37	1	3.889	18.781	65.73	5	0.1826	0.1429	0.3013	0.2338
25	Carpobrotus.edulis	404	1948	72.768	0.3749	0.0809	0.0662	0.0158	122	-0.274	1852	170	-0.59849	Aizoaceae	other	herb	animal-ballistic	-0.4	188	med	1	5.83	5.83	-1.6	NA	2.35	0	0.16	0.44	0.44	-0.318	15.895	1	3.32	0.22	-0.388	0.18	15	-0.165	-1.178	1	5.083	10.516	279.979	8	0.3749	0.0764	0.1296	0.0689
26	Cortaderia.selloana	277	2168	71.792	0.1937	0.1429	0.0024	0.2948	67	-0.822	1800	222	-0.0623749	Poaceae	Poaceae	herb	wind.special	-0.407	145	temp	1	NA	26.166	-0.001	NA	8.242	0	-0.156	NA	47.612	0.633	15.895	0	-0.221	2.08	-0.138	0.63	3	-0.383	-0.363	1	2.505	2.235	12.8	5	0.1937	0.3386	0.0047	0.1309
27	Cotula.coronopifolia	58	219	71.045	0.431	0.009	0.0047	0.0996	125	-0.244	1700	322	0.968615	Compositae	Compositae	herb	animal-ballistic	-0.293	852	med	0	37.23	37.23	0.869	4.63	4.63	6	-0.84	0.07	0.07	-0.326	0.01	11	-0.24	0.17	-0.394	0.13	11	-0.188	-1.208	0	1.936	18.328	64.4	5	0.431	0.1278	0.013	0.014
28	Cuscuta.campestris	163	323	67.001	0.0685	0.0859	6e-04	0.3419	82	-0.672	1824	198	-0.309812	Convolvulaceae	other	herb	animal-ballistic	-0.392	238	temp	0	NA	26.166	-0.001	NA	8.242	0	-0.156	0.81	0.81	-0.311	0.03	14	-0.251	0.38	-0.366	0.16	8	-0.333	-0.211	1	6.819	3.771	283.576	8	0.0685	0.5426	0.0006	0.0839
29	Cyperus.eragrostis	1183	992	77.413	0.2945	0.0999	0	0.2091	131	-0.184	1842	180	-0.495391	Cyperaceae	other	herb	animal-ballistic	-0.273	978	med	1	14.34	14.34	-0.931	0	0	2	-1.286	0.11	0.11	-0.325	0.02	14	-0.236	0.57	-0.341	0.46	2	-0.17	-0.115	1	6.426	4.795	140.346	4	0.2945	0.2678	0	0.1149
30	Datura.stramonium	396	4531	72.132	0.3583	0.045	0.0433	0.1383	222	0.723	1550	472	2.5151	Solanaceae	other	herb	animal-ballistic	-0.398	203	trop	0	25.31	25.31	-0.068	9.5	9.5	28	0.06	9.49	9.49	-0.136	4.55	37	-0.207	1.16	-0.261	0.58	22	-0.3	-0.359	0	10.237	4.296	334.473	9	0.3583	0.2424	0.0436	0.048
31	Digitaria.ciliaris	1088	34	71.663	0.0371	0.4196	0	0.634	146	-0.035	1828	194	-0.351052	Poaceae	Poaceae	herb	animal-ballistic	-0.138	1813	trop	0	30.5	30.5	0.34	NA	8.242	1	-0.317	0.56	0.56	-0.316	0.03	11	-0.249	0.27	-0.381	2.459	1	3.332	1.254	1	3.011	13.96	21.629	3	0.0371	0.8489	0	0.4326
32	Echinochloa.oryzoides	145	105	74.688	0	1	1	0.99	82	-0.672	1905	117	-1.14491	Poaceae	Poaceae	herb	animal-ballistic	0.122	3425	temp	0	NA	26.166	-0.001	NA	8.242	0	-0.156	0.65	0.65	-0.314	15.895	1	2.165	1.33	-0.238	2.459	1	0.269	-0.721	1	3.986	8.939	225.197	4	0	1	1	1
33	Eleusine.indica	1261	190	69.647	0.1329	0.1119	0	0.4247	161	0.115	1838	184	-0.454151	Poaceae	Poaceae	herb	animal-ballistic	-0.095	2078	trop	0	29.92	29.92	0.294	6.9	6.9	18	-0.459	0.37	0.37	-0.32	0.05	9	-0.241	0.29	-0.378	0.31	16	-0.06	2.363	1	9.1	11.766	271.721	9	0.1329	0.7778	0	0.1139
34	Erigeron.annuus	1634	51	73.472	0.3832	0.0529	0.0013	0.1914	9	-1.4	1600	422	1.9996	Compositae	Compositae	herb	animal-ballistic	-0.14	1800	temp	0	28.27	28.27	0.164	31.54	31.54	88	2.715	0.04	0.04	-0.326	0.01	12	-0.23	0.7	-0.323	0.19	146	-0.396	0.61	1	10.668	3.984	82.89	7	0.3832	0.2519	0.0013	0.0869
35	Erigeron.bonariensis	706	3573	76.733	0.0569	0.3277	0	0.3666	361	2.108	1661	361	1.3707	Compositae	Compositae	herb	wind.special	-0.423	47	trop	0	15.78	15.78	-0.818	5.18	5.18	4	-0.109	0.11	0.11	-0.325	0.02	12	-0.236	0.54	-0.345	0.32	17	-0.261	3.848	1	10.026	4.708	352.616	9	0.0569	0.6294	0	0.3247
36	Erigeron.canadensis	5069	1976	74.197	0.3567	0.012	0	0.1569	372	2.217	1650	372	1.48411	Compositae	Compositae	herb	wind.special	-0.421	55	temp	0	25.12	25.12	-0.083	13.38	13.38	171	0.624	0.06	0.06	-0.326	0.08	52	-0.123	0.5	-0.35	0.34	94	-0.224	2.109	0	10.084	3.89	350.047	10	0.3567	0.2393	0	0.006
37	Erigeron.floribundus	98	51	77.364	0.0164	0.5624	0.2524	0.8103	218	0.683	1804	218	-0.103614	Compositae	Compositae	herb	wind.special	-0.412	111	trop	0	22.07	22.07	-0.323	NA	13.842	0	0.963	0.04	0.04	-0.326	0.024	1	-0.195	1.57	-0.206	0.324	1	-0.423	0.911	1	3.463	2.24	2.501	3	0.0164	0.944	0.2524	0.5455
38	Erigeron.karvinskianus	319	550	78.744	0.1506	0.1518	0.0155	0.4723	109	-0.403	1860	162	-0.680969	Compositae	Compositae	herb	animal-ballistic	-0.247	1140	trop	1	28.35	28.35	0.171	5.27	5.27	30	-0.619	0.05	0.05	-0.326	0	3	-0.254	0.29	-0.378	0.16	14	-0.278	0.417	1	4.198	17.958	90.498	5	0.1506	0.6637	0.0155	0.1379
39	Erigeron.sumatrensis	153	1716	76.919	0.1113	0.029	0.0238	0.4684	35	-1.141	1984	38	-1.9594	Compositae	Compositae	herb	wind.special	-0.412	111	trop	0	12.85	12.85	-1.048	NA	13.842	1	2.577	0.04	0.04	-0.326	0.01	14	-0.23	1.57	-0.206	0.61	3	-0.347	1.091	0	9.289	4.324	337.697	3	0.1113	0.8557	0.0457	0.031
40	Euphorbia.maculata	2749	621	72.606	0.3682	0.019	0	0.2648	75	-0.742	1894	128	-1.03151	Euphorbiaceae	other	herb	animal-ballistic	-0.343	539	temp	0	25.43	25.43	-0.059	5.71	5.71	52	-0.481	0.23	0.23	-0.323	0.09	10	-0.216	0.11	-0.402	0.06	5	-0.28	0.213	0	8.641	10.315	268.576	8	0.3682	0.3132	0	0.019
41	Euphorbia.prostrata	1344	840	72.18	0.0807	0.0649	0.0051	0.4063	137	-0.124	1885	137	-0.938716	Euphorbiaceae	other	herb	animal-ballistic	-0.428	16	temp	0	25.43	25.43	-0.059	NA	5.71	0	-0.481	0.14	0.14	-0.324	0.09	1	-0.191	0.11	-0.402	0.07	4	-0.242	1.262	1	9.135	6.027	318.914	7	0.0807	0.5954	0.0051	0.0659
42	Galinsoga.parviflora	837	240	73.758	0.3084	0.1149	0	0.3886	228	0.782	1741	281	0.545909	Compositae	Compositae	herb	animal-ballistic	-0.303	788	trop	0	41.33	41.33	1.191	6.91	6.91	15	-0.686	0.22	0.22	-0.323	0.03	12	-0.241	0.37	-0.367	0.24	30	-0.237	1.162	1	9.737	28.14	185.059	8	0.3084	0.4326	0	0.1279
43	Galinsoga.quadriradiata	459	127	74.64	0.0687	0.2468	0.0031	0.5297	131	-0.184	1658	364	1.40163	Compositae	Compositae	herb	animal-ballistic	-0.31	744	trop	0	35.89	35.89	0.764	4.08	4.08	22	-0.878	0.24	0.24	-0.322	0.07	23	-0.226	0.34	-0.371	0.31	34	-0.126	1.087	1	7.851	7.294	181.5	7	0.0687	0.7378	0.0031	0.2258
44	Helianthus.tuberosus	1078	1136	70.982	0.4084	0.1738	0.0063	0.2133	415	2.646	1607	415	1.92744	Compositae	Compositae	herb	animal-ballistic	-0.307	768	temp	1	23.13	23.13	-0.24	15.65	15.65	23	1.14	3.85	3.85	-0.25	1.07	8	-0.227	1.91	-0.161	0.55	18	-0.389	0.108	1	5.569	8.42	89.705	6	0.4084	0.2226	0.0063	0.1758
45	Impatiens.glandulifera	18	177	67.102	0.0091	0.3926	0.4775	0.9811	183	0.334	1658	364	1.40163	Balsaminaceae	other	herb	animal-ballistic	-0.398	200	temp	0	62.73	62.73	2.874	30.86	30.86	869	0.478	12.29	12.29	-0.079	7.71	25	-0.192	0.74	-0.318	0.34	566	-0.317	-0.763	1	4.424	2.115	11.787	4	0.0091	0.9859	0.9923	0.3986
46	Impatiens.parviflora	43	59	76.352	0.0632	0.5654	0.7246	0.7798	150	0.005	1830	192	-0.371672	Balsaminaceae	other	herb	animal-ballistic	-0.183	1532	temp	0	67.53	67.53	3.252	27.36	27.36	162	0.167	7.39	7.39	-0.178	0.89	24	-0.243	19.66	2.224	45.34	25	0.462	-1.288	1	4.366	2.909	0.941	3	0.0632	0.8881	0.8656	0.5644
47	Juncus.tenuis	1238	107	69.626	0.2312	0.004	0	0.275	69	-0.802	1796	226	-0.0211353	Juncaceae	other	herb	animal-ballistic	-0.296	834	temp	1	14.75	14.75	-0.899	3.79	3.79	13	-0.364	0.02	0.02	-0.327	0.01	22	-0.205	0.38	-0.366	0.17	31	-0.322	0.349	0	4.663	18.111	45.246	5	0.2312	0.3946	0	0.004
48	Lepidium.didymum	96	536	66.531	0.1082	0.2058	0.0409	0.6683	155	0.055	1778	244	0.164443	Brassicaceae	other	herb	animal-ballistic	-0.395	219	trop	0	36.73	36.73	0.83	8.38	8.38	11	-0.468	0.5	0.5	-0.317	0.13	21	-0.229	0.22	-0.388	0.12	23	-0.28	-0.429	1	8.611	9.533	327.566	7	0.1082	0.7048	0.0615	0.1958
49	Lonicera.japonica	606	1130	69.611	0.0294	0.3876	0.4299	0.7908	61	-0.882	1825	197	-0.320122	Caprifoliaceae	other	tree	animal-ballistic	0.193	3867	temp	1	18.67	18.67	-0.591	5.85	5.85	10	-0.162	2.35	2.35	-0.28	1.43	11	-0.194	2.73	-0.05	4.85	4	0.239	0.669	1	6.395	9.22	100.079	5	0.0294	0.9481	0.458	0.3916
50	Matricaria.discoidea	4249	190	75.102	0.1991	0.022	8e-04	0.1497	162	0.125	1658	364	1.40163	Compositae	Compositae	herb	animal-ballistic	-0.324	657	med	0	22.71	22.71	-0.273	7.77	7.77	31	-0.059	0.12	0.12	-0.325	0.03	105	-0.23	0.12	-0.401	0.11	83	-0.124	1	0	8.909	15.859	82.876	5	0.1991	0.3034	0.0035	0.035
51	Mirabilis.jalapa	1062	4682	76.285	0.4361	0.021	0.0344	0.1205	426	2.755	1596	426	2.04084	Nyctaginaceae	other	herb	wind.none	-0.43	0	trop	1	NA	26.166	-0.001	NA	8.242	0	-0.156	56.54	56.54	0.814	24.85	8	-0.211	1.5	-0.216	0	2	-0.511	-0.37	0	5.631	4	245.529	6	0.4361	0.2702	0.0344	0.03
52	Nicotiana.glauca	650	1653	64.988	0.2873	0.3157	0.005	0.2191	170	0.204	1830	192	-0.371672	Solanaceae	other	tree	animal-ballistic	3.937	27086	med	1	12.87	12.87	-1.047	3.13	3.13	3	-0.414	0.04	0.04	-0.326	0	10	-0.254	2.5	-0.081	1.32	3	-0.288	-0.791	1	4.277	9.738	255.927	8	0.2873	0.2444	0.0051	0.3017
53	Oenothera.biennis	2766	396	72.52	0.3557	0.1159	0	0.3074	408	2.576	1614	408	1.85527	Onagraceae	other	herb	animal-ballistic	0.362	4916	temp	0	17.83	17.83	-0.657	5.23	5.23	60	-0.234	0.4	0.4	-0.319	0.12	54	-0.225	0.88	-0.299	0.46	63	-0.29	0.317	1	6.578	2.792	93.339	8	0.3557	0.3761	0	0.1099
54	Opuntia.ficus.indica	371	2304	75.316	0.4972	0.015	0.047	0.0658	157	0.075	1834	188	-0.412911	Cactaceae	other	tree	animal-ballistic	-0.086	2135	trop	1	NA	26.166	-0.001	NA	8.242	0	-0.156	21.21	21.21	0.101	9.28	6	-0.211	1.72	-0.186	1.23	5	-0.209	-0.637	0	7.609	5.644	174.705	8	0.4972	0.1258	0.049	0.015
55	Oxalis.dillenii	1404	95	77.22	0.1024	0.1578	0	0.6211	146	-0.035	1826	196	-0.330432	Oxalidaceae	other	herb	wind.none	-0.43	1	temp	1	51.39	51.39	1.983	NA	16.46	0	-0.137	0.18	0.18	-0.324	0.02	8	-0.243	0.27	-0.381	0.03	56	-0.464	-0.061	1	0	2.25	0	4	0.1024	0.6966	0	0.1748
56	Oxalis.latifolia	422	198	76.86	0.1426	0.3457	0	0.4503	84	-0.653	1921	101	-1.30987	Oxalidaceae	other	herb	animal-ballistic	-0.428	13	trop	1	51.39	51.39	1.983	NA	16.46	0	-0.137	0.29	0.29	-0.321	0.02	0	-0.248	0.2	-0.39	0.09	1	-0.321	0.777	1	9.619	18.091	91.372	4	0.1426	0.5926	0	0.3407
57	Oxalis.pes.caprae	346	7137	70.556	0.252	0.2757	0.0346	0.0412	211	0.613	1811	211	-0.175784	Oxalidaceae	other	herb	animal-ballistic	-0.338	572	med	1	48.16	48.16	1.729	13.34	13.34	16	-0.292	0.29	0.29	-0.321	0.02	0	-0.248	0.34	-0.371	0.14	8	-0.337	-1.267	1	6.879	15.968	333.514	8	0.252	0.0412	0.1155	0.2687
58	Oxalis.stricta	2027	47	70.834	0.1808	0.3157	0.0067	0.6027	98	-0.513	1745	277	0.504669	Oxalidaceae	other	herb	animal-ballistic	-0.348	510	temp	0	54.61	54.61	2.236	19.58	19.58	184	0	0.21	0.21	-0.323	0.02	40	-0.245	0.18	-0.393	0.1	163	-0.276	0.089	1	8.303	2.211	106.708	6	0.1808	0.6386	0.0067	0.3067
59	Panicum.capillare	1603	228	73.798	0.1413	0.05	2e-04	0.3707	60	-0.892	1861	161	-0.691279	Poaceae	Poaceae	herb	animal-ballistic	0.031	2864	temp	0	27.23	27.23	0.083	7.91	7.91	39	-0.244	0.27	0.27	-0.322	0.09	25	-0.221	0.53	-0.346	0.43	70	-0.168	0.036	1	5.249	8.333	256.536	7	0.1413	0.6439	0.0002	0.047
60	Panicum.dichotomiflorum	891	58	72.703	0.1639	0.002	0	0.3159	24	-1.25	1881	141	-0.897477	Poaceae	Poaceae	herb	animal-ballistic	0.124	3439	temp	0	24.02	24.02	-0.17	3.11	3.11	12	-0.821	0.59	0.59	-0.315	0.21	9	-0.219	1.27	-0.246	0.46	3	-0.358	1.353	0	3.994	12	227.304	5	0.1639	0.4859	0	0.002
61	Parthenocissus.quinquefolia	22348	348	69.859	0.3181	0.1888	0	0.3159	138	-0.114	1805	217	-0.113924	Vitaceae	other	tree	animal-ballistic	-0.079	2178	temp	1	28.9	28.9	0.214	15.11	15.11	147	0.589	26.28	26.28	0.203	4.71	13	-0.237	3.12	0.002	6.96	42	0.431	0.915	1	6.19	5.483	64.228	5	0.3181	0.3434	0	0.2038
62	Paspalum.dilatatum	94	875	75.664	0.1403	0.033	0.1214	0.3794	115	-0.344	1893	129	-1.0212	Poaceae	Poaceae	herb	animal-ballistic	-0.106	2010	trop	1	25.66	25.66	-0.041	5.38	5.38	15	-0.534	1.46	1.46	-0.298	0.26	14	-0.237	0.7	-0.323	0.57	9	-0.167	-0.596	0	6.757	8.646	292.715	8	0.1403	0.6088	0.1793	0.043
63	Paspalum.distichum	481	772	75.228	0.096	0.046	0	0.3061	198	0.483	1824	198	-0.309812	Poaceae	Poaceae	herb	animal-ballistic	-0.189	1496	trop	1	27.88	27.88	0.134	0.89	0.89	5	-1.171	1.6	1.6	-0.295	0.21	3	-0.241	0.34	-0.371	0.19	6	-0.275	-0.186	0	8.116	19.957	316.119	10	0.096	0.4617	0	0.04
64	Paspalum.vaginatum	88	58	72.009	0.1006	0.0559	0.127	0.5407	142	-0.075	1880	142	-0.887167	Poaceae	Poaceae	herb	animal-ballistic	-0.271	986	trop	1	26.77	26.77	0.046	NA	3.135	0	-0.866	1.1	1.1	-0.305	0.235	1	-0.233	0.03	-0.413	0.38	1	4.834	0.257	1	9.487	22.115	205.948	4	0.1006	0.8971	0.1526	0.04
65	Phytolacca.americana	21771	6804	65.624	0.2869	0.2547	5e-04	0.3857	127	-0.224	1830	192	-0.371672	Phytolaccaceae	other	herb	animal-ballistic	-0.388	265	temp	1	50.29	50.29	1.896	10.84	10.84	43	-0.513	6.33	6.33	-0.2	1.7	17	-0.228	2.36	-0.1	0.77	11	-0.373	0.369	1	9.069	3.72	324.744	10	0.2869	0.3869	0.0005	0.2727
66	Pinus.strobus	9992	66	77.572	0.207	0.5065	0.1654	0.4512	146	-0.035	1798	224	-0.0417551	Pinaceae	other	tree	animal-ballistic	4.159	28460	temp	1	13.94	13.94	-0.962	11.55	11.55	93	1.685	16.71	16.71	0.01	4.2	38	-0.23	35.86	4.4	22.45	59	-0.246	0.014	1	4.433	9.111	32.32	3	0.207	0.4703	0.3162	0.5175
67	Pseudotsuga.menziesii	4079	375	79.792	0.3538	0.025	0	0.3799	23	-1.26	1830	192	-0.371672	Pinaceae	other	tree	animal-ballistic	5.055	34017	temp	1	8.58	8.58	-1.384	5	5	258	0.804	15.65	15.65	-0.011	17.94	26	-0.141	49.11	6.18	31.36	209	-0.241	0.609	0	4.837	29.857	12.544	2	0.3538	0.534	0	0.021
68	Quercus.rubra	7267	674	71.426	0.1848	0.3457	0.0728	0.3934	23	-1.26	1799	223	-0.052065	Fagaceae	other	tree	animal-ballistic	-0.233	1222	temp	1	15.76	15.76	-0.819	3.82	3.82	549	-0.417	3030.65	51.271	0.707	789.1	32	1.268	10.66	1.015	14.87	139	0.078	0.213	1	5.865	26.75	33.704	6	0.1848	0.3953	0.0851	0.3457
69	Reynoutria.japonica	867	319	65.991	0.0548	0.2847	0.0126	0.6605	71	-0.782	1882	140	-0.907786	Polygonaceae	other	herb	animal-ballistic	-0.401	180	temp	1	20.06	20.06	-0.481	6.64	6.64	43	-0.099	1.99	1.99	-0.287	1.39	14	-0.185	1.85	-0.169	0.85	30	-0.317	1.257	1	1.398	2	0.077	6	0.0548	0.729	0.0153	0.3287
70	Ricinus.communis	372	2716	78.604	0.1103	0.3497	0.6377	0.4432	222	0.723	1588	434	2.12332	Euphorbiaceae	other	tree	animal-ballistic	0.116	3386	trop	1	NA	26.166	-0.001	NA	8.242	0	-0.156	352.7	352.7	6.79	141.24	13	-0.215	4.6	0.201	2.53	5	-0.279	-1.097	1	3.978	16.345	197.498	7	0.1103	0.5209	0.7764	0.3606
71	Robinia.pseudoacacia	1102	7717	66.863	0.2008	0.3546	0.3574	0.349	218	0.683	1720	302	0.762417	Leguminosae	other	tree	animal-ballistic	0.252	4232	temp	1	26.04	26.04	-0.011	12.3	12.3	133	0.408	18.96	18.96	0.055	5.66	36	-0.225	15.05	1.605	9.8	98	-0.236	-0.713	1	13.531	11.976	280.031	10	0.2008	0.3607	0.8401	0.3407
72	Solanum.chenopodioides	285	442	72.072	0.4	0.02	0.071	0.1665	62	-0.872	1908	114	-1.17584	Solanaceae	other	herb	animal-ballistic	-0.368	386	temp	1	31.8	31.8	0.442	NA	1.13	1	-1.158	0.31	0.31	-0.321	0	7	-0.254	0.47	-0.354	0.23	7	-0.304	-0.715	0	6.746	2.125	41.156	5	0.4	0.2629	0.0975	0.021
73	Solidago.canadensis	2800	92	78.686	0.2157	0.3147	0	0.4344	374	2.237	1648	374	1.50473	Compositae	Compositae	herb	animal-ballistic	-0.337	577	temp	1	16.61	16.61	-0.753	4.01	4.01	1489	-0.42	2.35	2.35	-0.28	2.09	96	-0.166	0.84	-0.304	0.3	910	-0.36	1.321	1	1.649	2.333	18.176	6	0.2157	0.578	0	0.2987
74	Solidago.gigantea	1367	249	78.961	0.3054	0.1019	0	0.445	146	-0.035	1737	285	0.587149	Compositae	Compositae	herb	animal-ballistic	-0.231	1239	temp	1	18.66	18.66	-0.591	8.43	8.43	123	0.334	0.2	0.2	-0.323	0.15	13	-0.18	0.96	-0.288	0.51	118	-0.286	0.142	1	3.139	2.692	15.619	5	0.3054	0.6047	0	0.0939
75	Sporobolus.indicus	729	488	67.62	0.0324	0.6883	0	0.5417	78	-0.712	1854	168	-0.619109	Poaceae	Poaceae	herb	animal-ballistic	0.045	2949	trop	1	11.53	11.53	-1.152	NA	8.242	0	1.277	0.19	0.19	-0.323	0.04	6	-0.234	0.44	-0.358	0.38	5	-0.146	0.641	1	8.741	8.957	272.003	7	0.0324	0.7325	0	0.7033
76	Symphyotrichum.lanceolatum	1851	42	78.153	0.2083	0.2088	0	0.5013	46	-1.031	1835	187	-0.423221	Compositae	Compositae	herb	wind.special	-0.424	41	temp	1	19.35	19.35	-0.537	11.73	11.73	184	0.888	0.28	0.28	-0.322	0.15	18	-0.201	0.71	-0.322	0.3	155	-0.332	0.635	1	3.929	16.5	19.499	4	0.2083	0.6921	0	0.1828
77	Symphyotrichum.squamatum	65	498	73.506	0.2347	0.1888	0.145	0.4499	110	-0.393	1895	127	-1.04182	Compositae	Compositae	herb	wind.special	-0.422	53	temp	0	24.49	24.49	-0.133	0	0	2	-1.286	0.1	0.1	-0.325	0.01	10	-0.245	0.67	-0.327	0.36	7	-0.284	-0.807	1	7.544	5.864	375.117	8	0.2347	0.7002	0.1497	0.1858
78	Tradescantia.fluminensis	363	546	76.042	0.2438	0.044	0.1747	0.3144	90	-0.593	1894	128	-1.03151	Commelinaceae	other	herb	animal-ballistic	-0.409	131	trop	1	68.41	68.41	3.321	NA	8.242	1	-0.854	NA	47.612	0.633	15.895	0	-0.221	0.19	-0.392	2.459	1	4.95	-0.753	0	4.753	20	182.305	6	0.2438	0.4681	0.2153	0.0529
79	Xanthium.orientale	135	1250	74.474	0.1265	0.1119	4e-04	0.3501	109	-0.403	1824	198	-0.309812	Compositae	Compositae	herb	animal-ballistic	-0.382	302	temp	0	20.25	20.25	-0.466	10.41	10.41	8	0.558	31.25	31.25	0.303	49.57	0	-0.098	0.63	-0.332	0.02	10	-0.497	-0.481	1	8.851	5.399	304.483	3	0.1265	0.5063	0.0004	0.0969
80	Xanthium.spinosum	327	1177	72.396	0.3072	0.0879	3e-04	0.3021	127	-0.224	1724	298	0.721177	Compositae	Compositae	herb	animal-ballistic	-0.392	235	trop	0	20.25	20.25	-0.466	NA	10.41	0	0.558	142.4	142.4	2.546	49.57	10	-0.22	0.59	-0.338	0.29	11	-0.303	-0.161	1	9.531	5.266	378.768	8	0.3072	0.3432	0.0003	0.0719
